# Supplementary material for: Production of fatty acids in Ralstonia eutropha H16 by engineering β-oxidation and carbon storage
Source: PeerJ. 2015 Dec 7;3:e1468. doi: 10.7717/peerj.1468 (PMC4675107; doi:10.7717/peerj.1468)
Supplement: Supplemental Information 1 [file peerj-03-1468-s001.xlsx]

## Sheet: Sheet1
	Figure 2A
		-	pJC022	pJC023	pJC024	pJC025
	Mean FFA (mg/L):	-1.61903	-0.348373	5.22323	21.5585	0.0398323
	SEM FFA (mg/L):	1.71536	0.803642	1.38562	1.35615	0.0582108
	Figure 2B
		ReH16		ReH16 + pJC024
	Fatty Acid Chain Length	Mean (mg/L)	SEM (mg/L)	Mean (mg/L)	SEM (mg/L)
	10	0	0	0	0
	12	-0.4125	3.92523e-17	14.2799	2.56068
	14	1.20515	0.299987	1.71225	0.152632
	16	1.2979	0.122159	1.19714	0.142884
