# Supplementary material for: Production of fatty acids in Ralstonia eutropha H16 by engineering β-oxidation and carbon storage
Source: PeerJ. 2015 Dec 7;3:e1468. doi: 10.7717/peerj.1468 (PMC4675107; doi:10.7717/peerj.1468)
Supplement: Supplemental Information 3 [file peerj-03-1468-s003.xlsx]

## Sheet: Sheet1
	Figure 4B
	Carbon Source	Sample	Optical density @ 600 nm
	Time (h)		0	6	8	9.5	11.75	13.75	14.5	18.25	22.5	35
	1.0% D-fructose	A	0.02	0.08	0.12	0.15	0.26	0.43	0.59	1.6	2.6	2.7
		B	0.02	0.09	0.14	0.17	0.26	0.46	0.6	1.7	2.7	2.7
		C	0.02	0.09	0.14	0.18	0.3	0.48	0.62	1.8	2.7	2.7
		Mean (mg/L):	0.02	0.0866667	0.133333	0.166667	0.273333	0.456667	0.603333	1.7	2.66667	2.7
		SEM (mg/L):	0	0.00333333	0.00666667	0.00881917	0.0133333	0.0145297	0.00881917	0.057735	0.0333333	3.14018e-16
	Time (h)		0	6	8	9.5	11.75	13.75	15	18.25	22.5	35
	0.1% Lauric Acid	A	0.02	0.07	0.09	0.16	0.24	0.53	0.77	3.9	3.7	3.3
		B	0.02	0.04	0.04	0.05	0.11	0.25	0.48	2	4.1	2.9
		C	0.02	0.04	0.05	0.06	0.11	0.23	0.51	2.4	4	3
		Mean (mg/L):	0.02	0.05	0.06	0.09	0.153333	0.336667	0.586667	2.76667	3.93333	3.06667
		SEM (mg/L):	0	0.01	0.0152753	0.0351188	0.0433333	0.0968389	0.0920748	0.578312	0.120185	0.120185
	Figure 4C
						Normalized expression
	Name	Synonym	Synonym	Product	qValue Fruct vs. Laurate	Fructose		Laurate		Laur/Fruct ratio
						Mean	SEM	Mean	SEM
	-	H16_B1148	B1148	acyl-CoA synthetase	0	60259.3	5024.2	1346807	79990.6	22.3502
	h16_A2794	H16_A2794	A2794	long-chain-fatty-acid--CoA ligase	1.48e-252	92902.3	6476.45	943422	100488	10.155
	h16_A0285	H16_A0285	A0285	long-chain acyl-CoA synthetase (AMP-forming)	1.26e-81	190538	30532.1	1429074	147382	7.50022
	fadD3	H16_A3288	fadD3	Long-chain-fatty-acid--CoA ligase	5.82e-40	263678	4950.46	1392854	177982	5.28241
	Figure 4D
		WT	∆fadD3	∆A0285	∆A0285 fadD3	∆A2794	∆A2794 fadD3
	Mean OD600:	5.33	5.25	5.35	5.28	5.23	4.5
	SEM OD600:	0.24	0.23	0.26	0.24	0.19	0.09
	Mean FFA (mg/L):	5	44.5	50.8	48.1	62.1	35.5
	SEM FFA (mg/L):	1.3	3.3	2.3	3.6	1.7	15.9
